# Supplementary material for: Structure of formylpeptide receptor 2-Gi complex reveals insights into ligand recognition and signaling
Source: Nat Commun. 2020 Feb 14;11:885. doi: 10.1038/s41467-020-14728-9 (PMC7021761; doi:10.1038/s41467-020-14728-9)
Supplement: Supplementary file 4 — Source Data [file 41467_2020_14728_MOESM4_ESM.xlsx]

## Sheet: Figure 1a
Figure 1A
		35S-GTPγS scintillation counting results.
		FPR2 (triplicates)			C5aR (triplicates)
	Log [WKYMVm, M]
1st experiment	-7	3127	3122	3205	1745	1678	1652
	-8	3143	3098	3188	1569	1547	1702
	-9	2407	2543	2431	1770	1689	1722
	-10	2003	2010	1998	1729	1624	1660
	-11	2152	2034	2109	1630	1602	1587
	Basal (no ligand)	1506	1678	1643	1655	1509	1578
2nd experiment	-7	2543	2761	2541	897	865	903
	-8	2602	2675	2565	798	827	863
	-9	1768	1802	1722	981	943	789
	-10	1311	1243	1354	872	890	903
	-11	1254	1231	1308	834	887	890
	Basal (no ligand)	1109	1209	1165	763	987	893
3rd experiment	-7	3321	3345	3498	1237	1345	1128
	-8	3409	3342	3278	1328	1423	1289
	-9	2654	2510	2554	1542	1276	1452
	-10	1988	1932	2019	1290	1109	1423
	-11	1832	1938	1993	1276	1438	1376
	Basal (no ligand)	1786	1809	1732	1474	1509	1290

## Sheet: Figure 4E GTPgS bindning
Figure 4E
		35S-GTPγS scintillation counting results.
	Log [fMLFII, M]	wtFPR2 (duplicates)			FPR2 R205A (duplicates)			FPR2 R201A (duplicates)
1st experiment	Basal (no ligand)	267	275		356	330		243	264
	-9	266	248		342	327		231	235
	-8	275	283		338	319		264	249
	-7	373	348		374	353		208	263
	-6	490	483		361	328		244	273
	-5	521	529		374	358		201	228
2nd experiment	Basal (no ligand)	157	174		355	366		345	364
	-9	167	177		375	332		362	323
	-8	173	166		363	371		318	372
	-7	223	254		351	348		329	373
	-6	305	311		357	309		348	309
	-5	357	361		337	327		311	368
3rd experiment	Basal (no ligand)	288	279		266	289		274	264
	-9	269	275		284	260		239	274
	-8	258	281		261	249		264	244
	-7	342	358		231	228		287	243
	-6	523	509		259	246		251	240
	-5	532	527		283	270		227	277

## Sheet: Figure 4E BRET
Figure 4F
		BRET signals
	Log [fMLFII, M]	FPFR2 wt									FPR2 R205A										FPR2 R201A
	-12	0	0	0	0	0	0	0	0	0	0	0	0	0	0	0	0	0	0	0	0	0	0	0	0	0	0
	-11	0.015625	0.013761	0.018018	0.006897	0.010695	0	-0.02577	-0.02688	0.010638	0	-0.02817	-0.01351	0	0	0.02	0	-0.04082	0	-0.01961	0.013514	-0.02667	0	0.036585	-0.03261	-0.02174	-0.01053
	-10	0.027344	0.036697	0.031532	0.02069	0.02139	-0.00559	-0.01546	-0.01075	0.005319	0.02381	-0.02817	-0.01351	-0.02439	-0.02439	-0.02	-0.03704	-0.02041	-0.03846	-0.03922	-0.01351	0	0	0	-0.01087	-0.05435	-0.01053
	-9	0.042969	0.027523	0.045045	-0.0069	-0.00535	-0.00559	-0.02577	0.005376	-0.01596	-0.0119	-0.02817	-0.02703	-0.04878	0	-0.04	-0.01852	0	-0.01923	-0.03922	-0.01351	-0.04	-0.06098	-0.02439	-0.04348	-0.03261	-0.03158
	-8	0.0625	0.082569	0.076577	0.055172	0.032086	0.005587	0.020619	0.032258	0.021277	0	-0.01408	-0.02703	0	0	0.02	-0.03704	-0.02041	-0.01923	-0.01961	0	-0.01333	0.036585	0.012195	0	-0.03261	0.010526
	-7	0.109375	0.174312	0.157658	0.172414	0.106952	0.094972	0.07732	0.069892	0.101064	0.035714	-0.02817	-0.04054	0.02439	0	0	-0.01852	0	-0.01923	0	0.013514	0.013333	0.02439	0.04878	-0.04348	-0.04348	0
	-6	0.1875	0.266055	0.252252	0.289655	0.192513	0.173184	0.134021	0.129032	0.196809	0.035714	0	0	0.02439	0	0.02	0.018519	0	0	0.019608	0.027027	0.013333	0.04878	0.02439	0	-0.04348	0.042105
	-5	0.246094	0.330275	0.310811	0.358621	0.235294	0.26257	0.206186	0.215054	0.244681	0.083333	0.084507	0.040541	0.146341	0.146341	0.08	0.074074	0.081633	0.076923	0.058824	0.121622	0.08	0.085366	0.085366	0.076087	0.021739	0.063158

## Sheet: Supplementary Figure 4A
Supplementary Figure 4A
			Median fluorescence intensity of cells stained with Alexa Fluor 488-labeled anti-FLAG antibody determined by FACS
1st experiment	Background (non-transfected cells)		3.77
	wtFPR2		9.74
	E89A		7.48
	D106A		_
	L109A		11.27
	F110A		3.97
	R201A		_
	R205A		_
	F257A		10.14
	D281A		_
2nd experiment	Background (non-transfected cells)		3.87
	wtFPR2		6.16
	E89A		_
	D106A		4.4
	L109A		_
	F110A		_
	R201A		5.55
	R205A		5.37
	F257A		_
	D281A		8.99
3rd experiment	Background (non-transfected cells)		4.51
	wtFPR2		9.88
	E89A		7.16
	D106A		5.64
	L109A		11.58
	F110A		5.65
	R201A		11.17
	R205A		8.83
	F257A		11.51
	D281A		14.1
4th	BG		5.12
	wt		8.36
	E89A		6.51
	D106A		4.89
	L109A		12.03
	F110A		5.11
	R201A		9.53
	R205A		9.25
	F257A		12.23
	D281A		11.86

## Sheet: Supplementary Figure 4B
Supplementary Figure 4B
			35S-GTPγS scintillation counting results.
		Log [WKYMVm, M]	wtFPR2 (duplicates)			E89A (duplicates)			L109A (duplicates)			R201A (duplicates)			R205A (duplicates)			F257A (duplicates)			D281A (duplicates)
																					542	553
1st experiment		Basal (no ligand)	248	251		195	211		138	145		81	85		89	92		193	187		455	523
		-11	259	263		214	209		169	176		109	99		105	102		197	203		518	521
		-10	302	311		253	267		178	173		91	94		105	94		178	189		816	832
		-9	493	502		371	365		171	182		92	83		79	90		210	196		1175	1209
		-8	889	903		607	622		272	288		100	93		85	95		185	190		1222	1210
		-7	947	943		673	653		406	422		104	87		104	84		244	257
2nd experiment		Basal (no ligand)	159	165		257	261		263	278		134	167		204	233		202	218		391	452
		-11	180	176		245	237		287	312		183	185		238	219		232	228		510	533
		-10	219	227		289	294		322	289		173	159		273	226		218	217		622	642
		-9	324	347		422	417		299	306		172	180		243	251		224	189		1193	1084
		-8	477	489		742	728		404	385		189	194		248	234		241	198		1552	1462
		-7	503	521		741	719		534	552		169	179		217	227		298	287		1399	1372
3rd experiment		Basal (no ligand)	224	232		221	227		162	155		122	129		109	99		158	176		543	527
		-11	243	227		218	216		175	168		133	137		115	122		178	182		489	521
		-10	309	312		265	267		171	175		165	158		104	95		166	172		583	599
		-9	521	517		386	372		182	13		147	152		126	112		182	193		893	923
		-8	945	935		627	631		285	275		177	159		119	105		172	188		1252	1168
		-7	949	925		649	641		399	423		172	179		99	110		232	228		1156	1220
